# Supplementary material for: Low QRS Voltage in Limb Leads Indicates Accompanying Precordial Voltage Attenuation Resulting in Underestimation of Left Ventricular Hypertrophy
Source: Int J Environ Res Public Health. 2021 Dec 7;18(24):12867. doi: 10.3390/ijerph182412867 (PMC8700898; doi:10.3390/ijerph182412867)
Supplement: Supplementary file 1 [file ijerph-18-12867-s001.zip]

Archive with 1 entries (1 files):
- ijerph-1473122-supplementary.pdf
